# Supplementary material for: Revealing neurovascular coupling at a high spatial and temporal resolution in the living human retina
Source: Sci Adv. 2025 Jun 27;11(26):eadx2941. doi: 10.1126/sciadv.adx2941 (PMC12204158; doi:10.1126/sciadv.adx2941)
Supplement: Supplementary file 2 — Datasets S1 to S4 [file sciadv.adx2941_datasets_s1_to_s4.zip]

Archive with 4 entries (4 files):
- adx2941_dataset_s1.mat
- adx2941_dataset_s2.mat
- adx2941_dataset_s3.mat
- adx2941_dataset_s4.mat
